# Supplementary material for: UBQLN2 restrains the domesticated retrotransposon PEG10 to maintain neuronal health in ALS
Source: eLife. 2023 Mar 23;12:e79452. doi: 10.7554/eLife.79452 (PMC10076021; doi:10.7554/eLife.79452)
Supplement: Source data 1. [file elife-79452-data1.zip]

Archive with 146 entries (131 files):
- RawWBimages_eLife resubmission/
- __MACOSX/._RawWBimages_eLife resubmission
- RawWBimages_eLife resubmission/0000564_02/
- __MACOSX/RawWBimages_eLife resubmission/._0000564_02
- RawWBimages_eLife resubmission/.DS_Store
- __MACOSX/RawWBimages_eLife resubmission/._.DS_Store
- RawWBimages_eLife resubmission/0000350_02/
- __MACOSX/RawWBimages_eLife resubmission/._0000350_02
- RawWBimages_eLife resubmission/0000230_02/
- __MACOSX/RawWBimages_eLife resubmission/._0000230_02
- RawWBimages_eLife resubmission/0000205_02/
- __MACOSX/RawWBimages_eLife resubmission/._0000205_02
- RawWBimages_eLife resubmission/0000351_02/
- __MACOSX/RawWBimages_eLife resubmission/._0000351_02
- RawWBimages_eLife resubmission/0000536_01/
- __MACOSX/RawWBimages_eLife resubmission/._0000536_01
- RawWBimages_eLife resubmission/0000583_01/
- __MACOSX/RawWBimages_eLife resubmission/._0000583_01
- RawWBimages_eLife resubmission/0000531_01/
- __MACOSX/RawWBimages_eLife resubmission/._0000531_01
- RawWBimages_eLife resubmission/0000317_02/
- __MACOSX/RawWBimages_eLife resubmission/._0000317_02
- RawWBimages_eLife resubmission/0000559_03/
- __MACOSX/RawWBimages_eLife resubmission/._0000559_03
- RawWBimages_eLife resubmission/0000217_02/
- __MACOSX/RawWBimages_eLife resubmission/._0000217_02
- RawWBimages_eLife resubmission/0000233_02/
- __MACOSX/RawWBimages_eLife resubmission/._0000233_02
- RawWBimages_eLife resubmission/0000347_02/
- __MACOSX/RawWBimages_eLife resubmission/._0000347_02
- RawWBimages_eLife resubmission/0000255_01/
- __MACOSX/RawWBimages_eLife resubmission/._0000255_01
- RawWBimages_eLife resubmission/0000564_02/.DS_Store
- __MACOSX/RawWBimages_eLife resubmission/0000564_02/._.DS_Store
- RawWBimages_eLife resubmission/0000564_02/0000564_02_TH.jpg
- __MACOSX/RawWBimages_eLife resubmission/0000564_02/._0000564_02_TH.jpg
- RawWBimages_eLife resubmission/0000564_02/0000564_02_800.TIF
- __MACOSX/RawWBimages_eLife resubmission/0000564_02/._0000564_02_800.TIF
- RawWBimages_eLife resubmission/0000564_02/0000564_02_700.TIF
- __MACOSX/RawWBimages_eLife resubmission/0000564_02/._0000564_02_700.TIF
- RawWBimages_eLife resubmission/0000564_02/0000564_02_acq.txt
- __MACOSX/RawWBimages_eLife resubmission/0000564_02/._0000564_02_acq.txt
- RawWBimages_eLife resubmission/0000350_02/0000350_02_700.TIF
- __MACOSX/RawWBimages_eLife resubmission/0000350_02/._0000350_02_700.TIF
- RawWBimages_eLife resubmission/0000350_02/0000350_02_acq.txt
- __MACOSX/RawWBimages_eLife resubmission/0000350_02/._0000350_02_acq.txt
- RawWBimages_eLife resubmission/0000350_02/0000350_02_TH.jpg
- __MACOSX/RawWBimages_eLife resubmission/0000350_02/._0000350_02_TH.jpg
- RawWBimages_eLife resubmission/0000350_02/0000350_02_800.TIF
- __MACOSX/RawWBimages_eLife resubmission/0000350_02/._0000350_02_800.TIF
- RawWBimages_eLife resubmission/0000230_02/0000230_02_TH.jpg
- __MACOSX/RawWBimages_eLife resubmission/0000230_02/._0000230_02_TH.jpg
- RawWBimages_eLife resubmission/0000230_02/0000230_02_acq.txt
- __MACOSX/RawWBimages_eLife resubmission/0000230_02/._0000230_02_acq.txt
- RawWBimages_eLife resubmission/0000230_02/0000230_02_700.TIF
- __MACOSX/RawWBimages_eLife resubmission/0000230_02/._0000230_02_700.TIF
- RawWBimages_eLife resubmission/0000230_02/0000230_02_800.TIF
- __MACOSX/RawWBimages_eLife resubmission/0000230_02/._0000230_02_800.TIF
- RawWBimages_eLife resubmission/0000205_02/0000205_02_acq.txt
- __MACOSX/RawWBimages_eLife resubmission/0000205_02/._0000205_02_acq.txt
- RawWBimages_eLife resubmission/0000205_02/0000205_02_TH.jpg
- __MACOSX/RawWBimages_eLife resubmission/0000205_02/._0000205_02_TH.jpg
- RawWBimages_eLife resubmission/0000205_02/0000205_02_700.TIF
- __MACOSX/RawWBimages_eLife resubmission/0000205_02/._0000205_02_700.TIF
- RawWBimages_eLife resubmission/0000205_02/0000205_02_800.TIF
- __MACOSX/RawWBimages_eLife resubmission/0000205_02/._0000205_02_800.TIF
- RawWBimages_eLife resubmission/0000351_02/0000351_02_TH.jpg
- __MACOSX/RawWBimages_eLife resubmission/0000351_02/._0000351_02_TH.jpg
- RawWBimages_eLife resubmission/0000351_02/0000351_02_800.TIF
- __MACOSX/RawWBimages_eLife resubmission/0000351_02/._0000351_02_800.TIF
- RawWBimages_eLife resubmission/0000351_02/0000351_02_acq.txt
- __MACOSX/RawWBimages_eLife resubmission/0000351_02/._0000351_02_acq.txt
- RawWBimages_eLife resubmission/0000351_02/0000351_02_700.TIF
- __MACOSX/RawWBimages_eLife resubmission/0000351_02/._0000351_02_700.TIF
- RawWBimages_eLife resubmission/0000536_01/0000536_01_800.TIF
- __MACOSX/RawWBimages_eLife resubmission/0000536_01/._0000536_01_800.TIF
- RawWBimages_eLife resubmission/0000536_01/0000536_01_TH.jpg
- __MACOSX/RawWBimages_eLife resubmission/0000536_01/._0000536_01_TH.jpg
- RawWBimages_eLife resubmission/0000536_01/0000536_01_acq.txt
- __MACOSX/RawWBimages_eLife resubmission/0000536_01/._0000536_01_acq.txt
- RawWBimages_eLife resubmission/0000536_01/0000536_01_700.TIF
- __MACOSX/RawWBimages_eLife resubmission/0000536_01/._0000536_01_700.TIF
- RawWBimages_eLife resubmission/0000583_01/0000583_01_700.TIF
- __MACOSX/RawWBimages_eLife resubmission/0000583_01/._0000583_01_700.TIF
- RawWBimages_eLife resubmission/0000583_01/0000583_01_acq.txt
- __MACOSX/RawWBimages_eLife resubmission/0000583_01/._0000583_01_acq.txt
- RawWBimages_eLife resubmission/0000583_01/0000583_01_TH.jpg
- __MACOSX/RawWBimages_eLife resubmission/0000583_01/._0000583_01_TH.jpg
- RawWBimages_eLife resubmission/0000583_01/0000583_01_800.TIF
- __MACOSX/RawWBimages_eLife resubmission/0000583_01/._0000583_01_800.TIF
- RawWBimages_eLife resubmission/0000531_01/0000531_01_800.TIF
- __MACOSX/RawWBimages_eLife resubmission/0000531_01/._0000531_01_800.TIF
- RawWBimages_eLife resubmission/0000531_01/0000531_01_TH.jpg
- __MACOSX/RawWBimages_eLife resubmission/0000531_01/._0000531_01_TH.jpg
- RawWBimages_eLife resubmission/0000531_01/0000531_01_700.TIF
- __MACOSX/RawWBimages_eLife resubmission/0000531_01/._0000531_01_700.TIF
- RawWBimages_eLife resubmission/0000531_01/0000531_01_acq.txt
- __MACOSX/RawWBimages_eLife resubmission/0000531_01/._0000531_01_acq.txt
- RawWBimages_eLife resubmission/0000317_02/0000317_02_800.TIF
- __MACOSX/RawWBimages_eLife resubmission/0000317_02/._0000317_02_800.TIF
- RawWBimages_eLife resubmission/0000317_02/0000317_02_TH.jpg
- __MACOSX/RawWBimages_eLife resubmission/0000317_02/._0000317_02_TH.jpg
- RawWBimages_eLife resubmission/0000317_02/0000317_02_acq.txt
- __MACOSX/RawWBimages_eLife resubmission/0000317_02/._0000317_02_acq.txt
- RawWBimages_eLife resubmission/0000317_02/0000317_02_700.TIF
- __MACOSX/RawWBimages_eLife resubmission/0000317_02/._0000317_02_700.TIF
- RawWBimages_eLife resubmission/0000559_03/0000559_03_800.TIF
- __MACOSX/RawWBimages_eLife resubmission/0000559_03/._0000559_03_800.TIF
- RawWBimages_eLife resubmission/0000559_03/0000559_03_TH.jpg
- __MACOSX/RawWBimages_eLife resubmission/0000559_03/._0000559_03_TH.jpg
- RawWBimages_eLife resubmission/0000559_03/0000559_03_700.TIF
- __MACOSX/RawWBimages_eLife resubmission/0000559_03/._0000559_03_700.TIF
- RawWBimages_eLife resubmission/0000559_03/0000559_03_acq.txt
- __MACOSX/RawWBimages_eLife resubmission/0000559_03/._0000559_03_acq.txt
- RawWBimages_eLife resubmission/0000217_02/0000217_02_TH.jpg
- __MACOSX/RawWBimages_eLife resubmission/0000217_02/._0000217_02_TH.jpg
- RawWBimages_eLife resubmission/0000217_02/0000217_02_800.TIF
- __MACOSX/RawWBimages_eLife resubmission/0000217_02/._0000217_02_800.TIF
- RawWBimages_eLife resubmission/0000217_02/0000217_02_700.TIF
- __MACOSX/RawWBimages_eLife resubmission/0000217_02/._0000217_02_700.TIF
- RawWBimages_eLife resubmission/0000217_02/0000217_02_acq.txt
- __MACOSX/RawWBimages_eLife resubmission/0000217_02/._0000217_02_acq.txt
- RawWBimages_eLife resubmission/0000233_02/0000233_02_800.TIF
- __MACOSX/RawWBimages_eLife resubmission/0000233_02/._0000233_02_800.TIF
- RawWBimages_eLife resubmission/0000233_02/0000233_02_700.TIF
- __MACOSX/RawWBimages_eLife resubmission/0000233_02/._0000233_02_700.TIF
- RawWBimages_eLife resubmission/0000233_02/0000233_02_acq.txt
- __MACOSX/RawWBimages_eLife resubmission/0000233_02/._0000233_02_acq.txt
- RawWBimages_eLife resubmission/0000233_02/0000233_02_TH.jpg
- __MACOSX/RawWBimages_eLife resubmission/0000233_02/._0000233_02_TH.jpg
- RawWBimages_eLife resubmission/0000347_02/0000347_02_800.TIF
- __MACOSX/RawWBimages_eLife resubmission/0000347_02/._0000347_02_800.TIF
- RawWBimages_eLife resubmission/0000347_02/0000347_02_TH.jpg
- __MACOSX/RawWBimages_eLife resubmission/0000347_02/._0000347_02_TH.jpg
- RawWBimages_eLife resubmission/0000347_02/0000347_02_700.TIF
- __MACOSX/RawWBimages_eLife resubmission/0000347_02/._0000347_02_700.TIF
- RawWBimages_eLife resubmission/0000347_02/0000347_02_acq.txt
- __MACOSX/RawWBimages_eLife resubmission/0000347_02/._0000347_02_acq.txt
- RawWBimages_eLife resubmission/0000255_01/0000255_01_700.TIF
- __MACOSX/RawWBimages_eLife resubmission/0000255_01/._0000255_01_700.TIF
- RawWBimages_eLife resubmission/0000255_01/0000255_01_acq.txt
- __MACOSX/RawWBimages_eLife resubmission/0000255_01/._0000255_01_acq.txt
- RawWBimages_eLife resubmission/0000255_01/0000255_01_TH.jpg
- __MACOSX/RawWBimages_eLife resubmission/0000255_01/._0000255_01_TH.jpg
- RawWBimages_eLife resubmission/0000255_01/0000255_01_800.TIF
- __MACOSX/RawWBimages_eLife resubmission/0000255_01/._0000255_01_800.TIF
