# Supplementary material for: UBQLN2 restrains the domesticated retrotransposon PEG10 to maintain neuronal health in ALS
Source: eLife. 2023 Mar 23;12:e79452. doi: 10.7554/eLife.79452 (PMC10076021; doi:10.7554/eLife.79452)
Supplement: Source data 1. [file elife-79452-data1.zip › RawWBimages_eLife resubmission/0000233_02/0000233_02_acq.txt]

#Properties Updated
#Mon May 02 14:35:49 MDT 2022
MouseStrain=
Y=0.0
X=0.0
BackgroundSegments=All
CropCenterPt=266, 266
FileVersion=ACQ VERSION 2.0
Quality=low
Barcode=
AnimalId=
FlipImage=false
Treatment=
OrganizationName=
Intensities=Auto Auto
CropDimension=512, 512
ConcentrationColumn=Signal
TimeStamp=2021, 7, 27, 13, 43, 13, 703
InstrumentModel=Odyssey CLx
AcqResolution=169um
ImageModifications=Flip Top to Bottom Image ID\: 0000233_01
BackgroundMethod=Median
CropAnnotationColor=BlueYellow
ExRunID=
700_ChannelSettings=504, 16925, 20579, 8037, 255, 0, 0
Archived=false
InstrumentName=CLX-2933
InstrumentVersion=1.0.20
Experiment=
Orientation=
LastUsedTextId=0
Height=90.0
ImageName=ES cells (Figure 1A)
AnalysisType=None
AcquireTimeZoneId=America/Denver
ProjInfo=
ImageId=0000233_02
InjectTime=
UserInfo=
FocusPosition=0.0
CustomField2=
CustomField1=
CustomField0=
Agent=
FileType=LI-COR Image Studio Acquisition File
InterpolationMethod=Linear
ChannelFileNames=0000233_02_700.TIF, 0000233_02_800.TIF
CellLine=
Width=90.0
TimePoint=1900, 0, 1, 0, 0, 0, 0
ChannelNames=700, 800
NormalizationChannel=
ChannelPreviews=false, false
BackgroundWidth=3
ProjectName=
LastUsedShapeId=0
800_ChannelSettings=504, 15181, 19083, 10000, 0, 255, 0
Remarks=1. Tubulin (680) PEG10 (800)
