# Supplementary material for: UBQLN2 restrains the domesticated retrotransposon PEG10 to maintain neuronal health in ALS
Source: eLife. 2023 Mar 23;12:e79452. doi: 10.7554/eLife.79452 (PMC10076021; doi:10.7554/eLife.79452)
Supplement: Source data 1. [file elife-79452-data1.zip › RawWBimages_eLife resubmission/0000255_01/0000255_01_acq.txt]

#Properties Updated
#Tue Sep 14 11:23:57 MDT 2021
MouseStrain=
Y=0.0
X=0.0
BackgroundSegments=All
CropCenterPt=265, 236
FileVersion=ACQ VERSION 2.0
Quality=low
Barcode=
AnimalId=
FlipImage=false
Treatment=
OrganizationName=
Intensities=Auto Auto
CropDimension=511, 452
ConcentrationColumn=Signal
TimeStamp=2021, 8, 14, 11, 2, 8, 640
InstrumentModel=Odyssey CLx
AcqResolution=169um
ImageModifications=
BackgroundMethod=Median
CropAnnotationColor=BlueYellow
ExRunID=
700_ChannelSettings=504, 18079, 21249, 0, 255, 0, 0
Archived=false
InstrumentName=CLX-2933
InstrumentVersion=1.0.20
Experiment=
Orientation=
LastUsedTextId=0
Height=80.0
ImageName=0000255_01
AnalysisType=None
AcquireTimeZoneId=America/Denver
ProjInfo=
ImageId=0000255_01
InjectTime=
UserInfo=
FocusPosition=0.0
CustomField2=
CustomField1=
CustomField0=
Agent=
FileType=LI-COR Image Studio Acquisition File
InterpolationMethod=Linear
ChannelFileNames=0000255_01_700.TIF, 0000255_01_800.TIF
CellLine=
Width=90.0
TimePoint=1900, 0, 1, 0, 0, 0, 0
ChannelNames=700, 800
NormalizationChannel=
ChannelPreviews=false, false
BackgroundWidth=3
ProjectName=
LastUsedShapeId=0
800_ChannelSettings=504, 3783, 20453, 0, 0, 255, 0
Remarks=
